# Supplementary material for: Rational Design of a Thermostable 2′-Deoxyribosyltransferase for Nelarabine Production by Prediction of Disulfide Bond Engineering Sites
Source: Int J Mol Sci. 2022 Oct 5;23(19):11806. doi: 10.3390/ijms231911806 (PMC9570332; doi:10.3390/ijms231911806)
Supplement: Supplementary file 1 [file ijms-23-11806-s001.zip]

Archive with 1 entries (1 files):
- ijms-1874961-supplementary.pdf
